# Supplementary material for: How Partisan Policies Can Shape Health Behaviors: Executive Order Proof-of-Vaccine Mandate Bans Increased COVID-19 Vaccinations
Source: Vaccines (Basel). 2026 May 29;14(6):486. doi: 10.3390/vaccines14060486 (PMC13307828; doi:10.3390/vaccines14060486)
Supplement: Supplementary file 1 [file vaccines-14-00486-s001.zip]

Archive with 1 entries (1 files):
- vaccines-4287357-supplementary.pdf
